# Supplementary material for: Are lipid-lowering drugs harmful to cognitive performance?: A Mendelian randomization study
Source: Medicine (Baltimore). 2025 Sep 5;104(36):e44260. doi: 10.1097/MD.0000000000044260 (PMC12419384; doi:10.1097/MD.0000000000044260)
Supplement: Supplementary file 1 [file medi-104-e44260-s001.xlsx]

## Sheet: Supplementary Table 1
Supplementary Table 1: Summary of Genome-wide Association Studies Included In This Study
Trait	ID	Year	PMID	Consortium	Population	Ncase	Ncontrol	N	Nsnps	Download	Notes
Exposure
LDL-C	atlas ID:70	2013	24097068	GLGC	EUR			188577	2437751	http://csg.sph.umich.edu/abecasis/public/lipids2013
TG	atlas ID:72	2013	24097068	GLGC	EUR			188577	2439432	http://csg.sph.umich.edu/abecasis/public/lipids2013
Outcome
Cognitve Performance	ebi-a-GCST006572	2018	30038396	SSGAC	EUR			257841	10066414	https://gwas.mrcieu.ac.uk/datasets/ebi-a-GCST006572/	Final analyses are based on a sample-size weighted meta-analysis of a general cognitive ability study in European-ancestry individuals (N = 35,298) conducted by the COGENT consortium and new genome-wide association analyses of cognitive performance in the UK Biobank (N = 222,543).In the COGENT study all 35 participating cohorts analyzed a phenotype defined as the first principal component derived…
Coronary Artery Disease	ieu-a-7	2015	26343387	CARDIoGRAMplusC4D	EUR	60801	123504	184305	9455779	https://gwas.mrcieu.ac.uk/datasets/ieu-a-7/	77% European; case status defined by an inclusive CAD diagnosis (e.g., myocardial infarction (MI), acute coronary syndrome, chronic stable angina, or coronary stenosis >50%).
LDL-C: low-density lipoprotein cholesterol ; GLGC: Global Lipids Genetics Consortium; TG: triglycerides; SSGAC: Social Science Genetic Association Consortium; COGENT: Cognitive Genomics Consortium; CARDIoGRAMplusC4D: Coronary ARtery DIsease Genome wide Replication and Meta-analysis (CARDIoGRAM) plus The Coronary Artery Disease (C4D) Genetics; CAD: Coronary Artery Disease;

## Sheet: Supplementary Table 2
Supplementary Table 2: Information on Lipid-Lowering Drug Targets under Investigation
Examples of Drugs/Classs	Examples of Drugs	DrugBank Accession Number	Gene Encoding Target	Uniprot ID
HMG-CoA reductase inhibitor（8）	Atorvastatin	DB01076	HMGCR	P04035
			DPP4	P27487
			AHR	P35869
			HDAC2	Q92769
			NR1I3	Q14994
			ITGAL	P20701
	Rosuvastatin	DB01098	HMGCR	P04035
			ITGAL	P20701
	Pitavastatin	DB08860	HMGCR	P04035
			ITGAL	P20701
	Cerivastatin	DB00439	HMGCR	P04035
	Fluvastatin	DB01095	HMGCR	P04035
			HDAC2	Q92769
	Pravastatin	DB00175	HMGCR	P04035
			HDAC2	Q92769
	Lovastatin	DB00227	HMGCR	P04035
			ITGAL	P20701
			HDAC2	Q92769
	Simvastatin	DB00641	HMGCR	P04035
			ITGAL	P20701
			HDAC2	Q92769
PCSK9 inhibitor（2）	Alirocumab	DB09302	PCSK9	Q8NBP7
	Evolocumab	DB09303	PCSK9	Q8NBP7
Inclisiran	Inclisiran	DB14901	PCSK9	Q8NBP7
Fibrates（5）	Fenofibric acid	DB13873	PPARA	Q07869
			MMP25	Q9NPA2
			PPARG	P37231
			PPARD	Q03181
			NR1I2	O75469
	Fenofibrate	DB01039	PPARA	Q07869
			NR1I2	O75469
			MMP25	Q9NPA2
	Gemfibrozil	DB01241	PPARA	Q07869
			SLCO1B1	Q9Y6L6
			SLC22A8	Q8TCC7
			SLCO2B1	O94956
			SLCO1B3	Q9NPD5
	Bezafibrate	DB01393	PPARA	Q07869
			PPARD	Q03181
			PPARG	P37231
			NR1I2	O75469
			RXRA	P19793
			RXRB	P28702
			RXRG	P48443
	Clofibrate	DB13849	PPARA	Q07869
Niacin&Derivative（1）	Niacin	DB00627	HCAR3	P49019
			HCAR2	Q8TDS4
			QPRT	Q15274
			NNMT	P40261
Unclassified（10）	Ezetimibe	DB00973	NPC1L1	Q9UHC9
			SOAT1	P35610
			ANPEP	P15144
	Lomitapide	DB08827	MTTP	P55157
	Bempedoic acid	DB11936	ACLY	P53396
	Meglutol	DB04377	HMGCR	P04035
	Probucol	DB01599	ABCA1	O95477
			CES1	P23141
	Dextrothyroxine	DB00509	THRA	P10827
			THRB	P10828
			TPO	P07202
	Evinacumab	DB15354	ANGPTL3	Q9Y5C1
	Tyloxapol	DB06439	LPL	P06858
	Omega-3-carboxylic acids	DB09568	LPL	P06858
	Glycyrrhizic acid	DB13751	LPL	P06858

## Sheet: Supplementary Table 3(sheet 1)
Supplementary Table 3: Instruments for Drug Target Genes (LDL Cholestorel)
SNP	effect_allele.exposure	other_allele.exposure	effect_allele.outcome	other_allele.outcome	beta.exposure	beta.outcome	eaf.exposure	eaf.outcome	chr	pos	se.outcome	samplesize.outcome	pval.outcome	outcome	se.exposure	pos.exposure	chr.exposure	pval.exposure	samplesize.exposure	gene.exposure	drugclass	PVE	F	rsq.exposure	effective_n.exposure	rsq.outcome	effective_n.outcome	steiger_pval
rs10493176	T	G	T	G	-0.0776	0.00663	0.8852	0.90986	1	55538552	0.00533	257841	0.213	Cognitive performance || id:ebi-a-GCST006572	0.0102	55538552	1	2.78708e-14	188577	PCSK9	PCSK9 inhibitor	0.000306832	57.8787	0.000306836	188577	6.00097e-06	257841	6.58963e-07
rs11206508	A	G	A	G	-0.0434	-0.00664	0.1319	0.1446	1	55486361	0.00403	257841	0.0991996	Cognitive performance || id:ebi-a-GCST006572	0.0055	55486361	1	2.99993e-15	188577	PCSK9	PCSK9 inhibitor	0.000330082	62.2658	0.000330086	188577	1.05287e-05	257841	8.4029e-07
rs11206510	T	C	T	C	-0.0831	0.00248	0.8456	0.8265	1	55496039	0.00365	257841	0.497	Cognitive performance || id:ebi-a-GCST006572	0.005	55496039	1	4.99326e-62	188577	PCSK9	PCSK9 inhibitor	0.00146264	276.221	0.00146266	188577	1.79047e-06	257841	3.67974e-34
rs11206514	A	C	A	C	-0.0507	0.00226	0.6108	0.568	1	55516004	0.00296	257841	0.446	Cognitive performance || id:ebi-a-GCST006572	0.0041	55516004	1	3.9994e-35	188577	PCSK9	PCSK9 inhibitor	0.000810228	152.913	0.000810237	188577	2.26091e-06	257841	5.56742e-19
rs11583974	A	G	A	G	-0.0646	-0.01053	0.03034	0.03401	1	55551718	0.00704	257841	0.135	Cognitive performance || id:ebi-a-GCST006572	0.0117	55551718	1	3.36371e-08	188577	PCSK9	PCSK9 inhibitor	0.000161635	30.4852	0.000161636	188577	8.67679e-06	257841	0.00126457
rs11591147	G	T	G	T	-0.497	0.01621	0.98285	0.98299	1	55505647	0.01096	257841	0.139	Cognitive performance || id:ebi-a-GCST006572	0.018	55505647	1	8.18457e-168	188577	PCSK9	PCSK9 inhibitor	0.00402649	762.365	0.00402653	188577	8.48384e-06	257841	4.63306e-89
rs1165226	T	C	T	C	-0.0418	0.00219	0.591	0.6156	1	55608005	0.00296	257841	0.457999	Cognitive performance || id:ebi-a-GCST006572	0.0054	55608005	1	9.88393e-15	188577	PCSK9	PCSK9 inhibitor	0.000317642	59.9184	0.000317646	188577	2.12303e-06	257841	6.60269e-08
rs11742194	T	C	T	C	-0.0594	0.0052	0.1029	0.1037	5	74646878	0.00486	257841	0.285	Cognitive performance || id:ebi-a-GCST006572	0.006	74646878	5	4.16275e-23	188577	HMGCR	Others-Meglutol	0.000519465	98.009	0.00051947	188577	4.44001e-06	257841	8.62374e-12
rs12067569	A	G	A	G	-0.0885	-0.00228	0.0343	0.02891	1	55528629	0.00849	257841	0.789	Cognitive performance || id:ebi-a-GCST006572	0.01	55528629	1	8.75193e-19	188577	PCSK9	PCSK9 inhibitor	0.000415162	78.3217	0.000415166	188577	2.79708e-07	257841	5.72105e-11
rs17655652	T	C	T	C	-0.028	0.01145	0.7111	0.7075	7	44580991	0.00309	257841	0.000210999	Cognitive performance || id:ebi-a-GCST006572	0.0044	44580991	7	1.97032e-10	188577	NPC1L1	Ezetimibe	0.000214698	40.4954	0.000214701	188577	5.32503e-05	257841	0.0151923
rs2006760	G	C	G	C	-0.0533	0.00395	NA	0.2279	5	74562029	0.00356	257841	0.267	Cognitive performance || id:ebi-a-GCST006572	0.0076	74562029	5	2.32998e-12	188577	HMGCR	Others-Meglutol	0.000260751	49.1839	0.000260753	188577	4.77467e-06	257841	4.05552e-06
rs2073547	G	A	G	A	-0.0485	0.0124	0.1939	0.1854	7	44582331	0.00369	257841	0.000769999	Cognitive performance || id:ebi-a-GCST006572	0.0049	44582331	7	4.24856e-23	188577	NPC1L1	Ezetimibe	0.000519251	97.9686	0.000519256	188577	4.37948e-05	257841	9.41955e-08
rs217386	G	A	G	A	-0.0363	0.0128	0.5923	0.5935	7	44600695	0.00289	257841	9.44996e-06	Cognitive performance || id:ebi-a-GCST006572	0.0038	44600695	7	1.26443e-21	188577	NPC1L1	Ezetimibe	0.000483668	91.2518	0.000483673	188577	7.60751e-05	257841	1.18311e-05
rs2479394	G	A	G	A	-0.0386	-0.00327	0.285	0.2823	1	55486064	0.00318	257841	0.304	Cognitive performance || id:ebi-a-GCST006572	0.0041	55486064	1	4.74733e-21	188577	PCSK9	PCSK9 inhibitor	0.000469801	88.6344	0.000469806	188577	4.10101e-06	257841	8.80999e-11
rs2479409	G	A	G	A	-0.0642	-0.00159	0.3325	0.3214	1	55504650	0.00301	257841	0.598	Cognitive performance || id:ebi-a-GCST006572	0.0041	55504650	1	2.90505e-55	188577	PCSK9	PCSK9 inhibitor	0.00129852	245.187	0.00129854	188577	1.08221e-06	257841	7.01885e-31
rs2479415	C	T	C	T	-0.0492	-0.00414	0.4525	0.4626	1	55498745	0.00288	257841	0.151	Cognitive performance || id:ebi-a-GCST006572	0.0063	55498745	1	5.74045e-15	188577	PCSK9	PCSK9 inhibitor	0.000323311	60.988	0.000323314	188577	8.01426e-06	257841	5.71797e-07
rs2483205	C	T	C	T	-0.0514	-1e-05	0.5317	0.5561	1	55518316	0.00294	257841	0.996	Cognitive performance || id:ebi-a-GCST006572	0.0053	55518316	1	3.07125e-22	188577	PCSK9	PCSK9 inhibitor	0.000498505	94.0524	0.00049851	188577	4.48701e-11	257841	1.73745e-13
rs2495477	T	C	T	C	-0.064	0.00162	NA	0.6122	1	55518467	0.00296	257841	0.584	Cognitive performance || id:ebi-a-GCST006572	0.0054	55518467	1	2.10487e-32	188577	PCSK9	PCSK9 inhibitor	0.000744321	140.465	0.000744329	188577	1.16171e-06	257841	5.13241e-18
rs2495495	T	C	T	C	-0.0342	0.00395	0.1346	0.1207	1	55496556	0.00434	257841	0.363	Cognitive performance || id:ebi-a-GCST006572	0.0059	55496556	1	6.76687e-09	188577	PCSK9	PCSK9 inhibitor	0.000178148	33.6003	0.00017815	188577	3.21266e-06	257841	0.00013692
rs3857388	C	T	C	T	-0.0421	-0.00172	0.128	0.1139	5	74620377	0.00449	257841	0.702	Cognitive performance || id:ebi-a-GCST006572	0.0059	74620377	5	9.63706e-13	188577	HMGCR	HMG-CoA reductase inhibitor	0.000269932	50.9162	0.000269935	188577	5.69135e-07	257841	2.29481e-07
rs4927193	T	C	T	C	-0.0352	0.00147	0.8694	0.8554	1	55509872	0.00413	257841	0.721	Cognitive performance || id:ebi-a-GCST006572	0.0056	55509872	1	3.2635e-10	188577	PCSK9	PCSK9 inhibitor	0.000209474	39.5098	0.000209476	188577	4.91344e-07	257841	5.47944e-06
rs572512	T	C	T	C	-0.0478	0.00415	0.3456	0.3724	1	55517344	0.00302	257841	0.17	Cognitive performance || id:ebi-a-GCST006572	0.0047	55517344	1	2.6932e-24	188577	PCSK9	PCSK9 inhibitor	0.000548193	103.432	0.000548198	188577	7.3237e-06	257841	8.17963e-12
rs585131	T	C	T	C	-0.0637	-0.00065	0.8153	0.8146	1	55524116	0.00373	257841	0.861	Cognitive performance || id:ebi-a-GCST006572	0.005	55524116	1	3.54395e-37	188577	PCSK9	PCSK9 inhibitor	0.000859957	162.306	0.000859966	188577	1.17777e-07	257841	1.09473e-21
rs7523242	T	C	T	C	-0.0693	-0.00042	0.1623	0.1752	1	55498949	0.00369	257841	0.91	Cognitive performance || id:ebi-a-GCST006572	0.0049	55498949	1	2.06718e-45	188577	PCSK9	PCSK9 inhibitor	0.00105956	200.018	0.00105957	188577	5.02455e-08	257841	1.36941e-26
rs7552841	T	C	T	C	-0.0368	-0.00138	0.3654	0.3912	1	55518752	0.00299	257841	0.645	Cognitive performance || id:ebi-a-GCST006572	0.0044	55518752	1	6.08142e-17	188577	PCSK9	PCSK9 inhibitor	0.000370801	69.9497	0.000370805	188577	8.26165e-07	257841	1.39666e-09
rs7700468	C	T	C	T	-0.0534	0.00597	0.2573	0.2262	5	74675076	0.00337	257841	0.0762009	Cognitive performance || id:ebi-a-GCST006572	0.0042	74675076	5	4.9259e-37	188577	HMGCR	Others-Meglutol	0.000856492	161.651	0.000856501	188577	1.21712e-05	257841	1.74083e-17
rs7703051	A	C	A	C	-0.0727	0.00725	0.4103	0.3844	5	74625487	0.00294	257841	0.0138	Cognitive performance || id:ebi-a-GCST006572	0.0037	74625487	5	5.93726e-86	188577	HMGCR	Others-Meglutol	0.00204309	386.065	0.00204312	188577	2.35843e-05	257841	1.66004e-40
rs7791240	C	T	C	T	-0.0425	0.01264	0.09103	0.08673	7	44602589	0.00491	257841	0.0101	Cognitive performance || id:ebi-a-GCST006572	0.0065	44602589	7	6.21549e-11	188577	NPC1L1	Ezetimibe	0.000226654	42.751	0.000226657	188577	2.57023e-05	257841	0.000981475
rs9942407	A	G	A	G	-0.0489	0.00427	0.4182	0.3741	5	74540187	0.00296	257841	0.149	Cognitive performance || id:ebi-a-GCST006572	0.0053	74540187	5	2.79841e-20	188577	HMGCR	HMG-CoA reductase inhibitor	0.000451213	85.1258	0.000451217	188577	8.07087e-06	257841	1.24902e-09
Post-hoc power calculations were performed using https://shiny.cnsgenomics.com/mRnd. We calculated power=100%, using a Type-1 error rate of 0.05, based on achieved sample size (188577) and used an R2 of 0.02551617 for the variance explained in the exposure. All included SNPs were consistent with the Hardy-Weinberg equilibrium (p > 0.05).

## Sheet: Supplementary Table 3(sheet 2)
Supplementary Table3: Instruments for Drug Target Genes (Triglyceride)
SNP	effect_allele.exposure	other_allele.exposure	effect_allele.outcome	other_allele.outcome	beta.exposure	beta.outcome	eaf.exposure	eaf.outcome	chr	pos	se.outcome	samplesize.outcome	pval.outcome	outcome	se.exposure	pos.exposure	chr.exposure	pval.exposure	samplesize.exposure	gene.exposure	drugclass	PVE	F	rsq.exposure	effective_n.exposure	rsq.outcome	effective_n.outcome	steiger_pval
rs10440120	C	A	C	A	-0.0306	0.00351	0.8325	0.8639	3	12486964	0.00387	257841	0.365	Cognitive performance || id:ebi-a-GCST006572	0.0044	12486964	3	3.53701e-12	188577	PPARG	Fibrates	0.000256411	48.3652	0.000256414	188577	3.19038e-06	257841	2.65776e-06
rs12679834	T	C	T	C	-0.1647	-0.00173	0.8773	0.8639	8	19820433	0.00472	257841	0.715	Cognitive performance || id:ebi-a-GCST006572	0.0054	19820433	8	2.60588e-204	188577	LPL	LPL	0.00490878	930.24	0.00490883	188577	5.21026e-07	257841	2.78641e-116
rs4587594	G	A	G	A	-0.0694	0.00605	0.69	0.6837	1	63133930	0.00299	257841	0.0430002	Cognitive performance || id:ebi-a-GCST006572	0.0035	63133930	1	1.68765e-87	188577	ANGPTL3	ANGPTL3	0.0020806	393.168	0.00208063	188577	1.58786e-05	257841	5.15856e-43
rs749671	G	A	G	A	-0.0211	0.00478	0.6055	0.6207	16	31088347	0.00295	257841	0.105	Cognitive performance || id:ebi-a-GCST006572	0.0034	31088347	16	5.43909e-10	188577	MMP25	Fibrates	0.000204188	38.5126	0.00020419	188577	1.01826e-05	257841	0.00024919

## Sheet: Supplementary Table 4
Supplementary Table 4: Disproportionality Analysis through the FDA Adverse Event Reporting System (FAERS)
Drugclass	Drug	a/(a+c)	Chi_squared	PRR(95%CI)	ROR(95%CI)	a	b	c	d
HMG-CoA reductase inhibitor（8）	Atorvastatin	0.02481	483.625	1.415 ( 1.372 ; 1.46 )	1.426 ( 1.381 ; 1.472 )	3989	181247	156804	10158269
	Rosuvastatin	0.02155	58.784	1.223 ( 1.162 ; 1.288 )	1.228 ( 1.165 ; 1.294 )	1434	183802	65113	10249960
	Pitavastatin	0.01479	0.697	0.839 ( 0.577 ; 1.219 )	0.836 ( 0.572 ; 1.223 )	27	185209	1798	10313275
	Cerivastatin	0.05882	17.659	3.335 ( 1.926 ; 5.774 )	3.481 ( 1.942 ; 6.237 )	12	185224	192	10314881
	Fluvastatin	0.02006	1.046	1.137 ( 0.902 ; 1.434 )	1.14 ( 0.9 ; 1.445 )	70	185166	3419	10311654
	Pravastatin	0.02309	60.098	1.31 ( 1.224 ; 1.402 )	1.317 ( 1.229 ; 1.413 )	812	184424	34358	10280715
	Lovastatin	0.02654	52.889	1.505 ( 1.348 ; 1.68 )	1.519 ( 1.357 ; 1.7 )	310	184926	11372	10303701
	Simvastatin	0.02392	282.557	1.362 ( 1.314 ; 1.412 )	1.371 ( 1.321 ; 1.422 )	2938	182298	119876	10195197
PCSK9 inhibitor（2）	Alirocumab	0.01485	5.816	0.842 ( 0.733 ; 0.967 )	0.839 ( 0.729 ; 0.966 )	197	185039	13070	10302003
	Evolocumab	0.01246	116.118	0.705 ( 0.661 ; 0.752 )	0.701 ( 0.657 ; 0.748 )	931	184305	73772	10241301
Inclisiran	Inclisiran	0.00917	1.348	0.52 ( 0.196 ; 1.379 )	0.516 ( 0.193 ; 1.38 )	4	185232	432	10314641
Fibrates（5）	Fenofibric acid	0.00945	10.595	0.536 ( 0.368 ; 0.78 )	0.531 ( 0.364 ; 0.776 )	27	185209	2830	10312243
	Fenofibrate	0.01948	7.28	1.105 ( 1.028 ; 1.187 )	1.107 ( 1.029 ; 1.191 )	733	184503	36891	10278182
	Gemfibrozil	0.02481	19.066	1.407 ( 1.209 ; 1.637 )	1.417 ( 1.213 ; 1.655 )	163	185073	6408	10308665
	Bezafibrate	0.0156	0.202	0.884 ( 0.572 ; 1.366 )	0.882 ( 0.567 ; 1.373 )	20	185216	1262	10313811
	Clofibrate	0.02128	0.133	1.206 ( 0.173 ; 8.385 )	1.211 ( 0.167 ; 8.778 )	1	185235	46	10315027
Niacin&Derivative（1）	Niacin	0.01097	86.181	0.621 ( 0.561 ; 0.688 )	0.617 ( 0.557 ; 0.684 )	369	184867	33260	10281813
Unclassified（10）	Ezetimibe	0.01948	7.28	1.105 ( 1.028 ; 1.187 )	1.107 ( 1.029 ; 1.191 )	733	184503	36891	10278182
	Lomitapide	0.00948	4.408	0.537 ( 0.306 ; 0.944 )	0.533 ( 0.302 ; 0.941 )	12	185224	1254	10313819
	Bempedoic acid	0.00867	2.717	0.491 ( 0.222 ; 1.09 )	0.487 ( 0.218 ; 1.088 )	6	185230	686	10314387
	Meglutol	0		( ; )	( ; )	0	185236	0	10315073
	Probucol	0.02941	0.278	1.667 ( 0.547 ; 5.084 )	1.687 ( 0.535 ; 5.322 )	3	185233	99	10314974
	Glycyrrhizic acid	0	3.845	0.0 ( ; )	0.0 ( ; )	0	185236	3	10315070
	Dextrothyroxine	0	6.231	0.0 ( ; )	0.0 ( ; )	0	185236	2	10315071
	Evinacumab	0	1.494	0.0 ( ; )	0.0 ( ; )	0	185236	6	10315067
	Tyloxapol	0	0.929	0.0 ( ; )	0.0 ( ; )	0	185236	8	10315065
	Omega-3-carboxylic acids	0	0.206	0.0 ( ; )	0.0 ( ; )	0	185236	53	10315020
		0.0208766				12791		599905
a, number of reports containing both the suspect drug and the suspect adverse drug reaction; b, number of reports containing the suspect adverse drug reaction with other medications (except the drug of interest); c, number of reports containing the suspect drug with other adverse drug reactions (except the event of interest); d, number of reports containing other medications and other adverse dru…
